# Supplementary material for: In Vivo Predictive Dissolution and Biopharmaceutic-Based In Silico Model to Explain Bioequivalence Results of Valsartan, a Biopharmaceutics Classification System Class IV Drug
Source: Pharmaceutics. 2024 Mar 13;16(3):390. doi: 10.3390/pharmaceutics16030390 (PMC10974868; doi:10.3390/pharmaceutics16030390)
Supplement: Supplementary file 1 [file pharmaceutics-16-00390-s001.zip]

Archive with 1 entries (1 files):
- pharmaceutics-2876320-supplementary.pdf
